# Supplementary material for: Knowledge of Community Pharmacists in Saudi Arabia Regarding Human Monkeypox, Its Management, Prevention, and Vaccination: Findings and Implications
Source: Vaccines (Basel). 2023 Apr 21;11(4):878. doi: 10.3390/vaccines11040878 (PMC10143221; doi:10.3390/vaccines11040878)
Supplement: Supplementary file 1 [file vaccines-11-00878-s001.zip]

Archive with 1 entries (1 files):
- vaccines-2324222-supplementary.pdf
